# Supplementary material for: A Mechanistic Model of PCR for Accurate Quantification of Quantitative PCR Data
Source: PLoS One. 2010 Aug 30;5(8):e12355. doi: 10.1371/journal.pone.0012355 (PMC2930010; doi:10.1371/journal.pone.0012355)
Supplement: Table S1 — A table of sequences used for the qPCR experiments performed in the authors' lab. (0.01 MB XLS) [file pone.0012355.s003.xls]

## Sheet: Sheet1
Sequence Name	Sequence Composition
Target	GACAGGTTTACATGGAACGCCACGAGGATAATCACAATGGCAATCCAGTGTATTTGAACGATTATGAAGTGTAGTAACTCGCATTGATCAAGCAAGCCAGCCACGAAGGATAGACAGAAACAGGATTCC
Sense Primer	GGAATCCTGTTTCTGTCTATCC
Antisense Primer	GACAGGTTTACATGGAACGC
