# Supplementary material for: A Mechanistic Model of PCR for Accurate Quantification of Quantitative PCR Data
Source: PLoS One. 2010 Aug 30;5(8):e12355. doi: 10.1371/journal.pone.0012355 (PMC2930010; doi:10.1371/journal.pone.0012355)
Supplement: Dataset S1 — Original dilution series data from the authors' lab. (0.03 MB XLS) [file pone.0012355.s004.xls]

## Sheet: Dataset S1.csv
cycle	D3	D4	D5	D6	D7	D8	E3	E4	E5	E6	E7	E8
1	0.2004	0.1971	0.2005	0.1949	0.2004	0.1979	0.194	0.2015	0.2	0.1966	0.1939	0.203
2	0.1958	0.1975	0.1996	0.1969	0.1973	0.1971	0.1931	0.2015	0.199	0.1944	0.1924	0.2027
3	0.1936	0.1972	0.1957	0.1949	0.1968	0.1969	0.1894	0.1981	0.196	0.1934	0.1922	0.2043
4	0.1934	0.194	0.1971	0.1931	0.1968	0.1973	0.1882	0.1964	0.1959	0.1922	0.1893	0.205
5	0.1943	0.1937	0.1968	0.1911	0.1969	0.2006	0.1903	0.1955	0.1952	0.1917	0.1913	0.2096
6	0.1935	0.1937	0.1953	0.1926	0.1954	0.2072	0.1891	0.1978	0.1956	0.1923	0.1904	0.2153
7	0.1915	0.1944	0.1946	0.1915	0.1984	0.2211	0.1867	0.1957	0.1949	0.1922	0.1924	0.2328
8	0.1926	0.1935	0.1952	0.192	0.2008	0.2501	0.187	0.1943	0.1943	0.1896	0.1934	0.2639
9	0.1931	0.1931	0.1957	0.1902	0.206	0.3026	0.1871	0.1962	0.195	0.1904	0.2006	0.3258
10	0.1939	0.1925	0.1956	0.1919	0.2177	0.3997	0.1872	0.1956	0.1943	0.1922	0.2096	0.434
11	0.1945	0.1903	0.1947	0.1929	0.2375	0.5575	0.1879	0.1945	0.1958	0.1944	0.2315	0.6231
12	0.1942	0.1926	0.1954	0.1984	0.2807	0.7835	0.187	0.1956	0.1976	0.1992	0.2726	0.8998
13	0.1931	0.1934	0.1973	0.2051	0.3558	1.0099	0.1872	0.1946	0.1968	0.2069	0.3443	1.1939
14	0.1927	0.1941	0.1993	0.2192	0.4836	1.2092	0.1867	0.1977	0.201	0.2214	0.4667	1.4605
15	0.1938	0.1959	0.2032	0.246	0.6783	1.3751	0.1886	0.1982	0.2086	0.2496	0.6545	1.6753
16	0.1943	0.1958	0.2121	0.2933	0.8919	1.5003	0.1871	0.1979	0.2129	0.296	0.8603	1.8299
17	0.1945	0.196	0.224	0.3743	1.0954	1.6029	0.1884	0.1994	0.2273	0.3834	1.0536	1.9579
18	0.1946	0.2016	0.253	0.5008	1.2747	1.6827	0.1898	0.2032	0.2588	0.5233	1.2238	2.0487
19	0.1963	0.2046	0.2988	0.6504	1.4185	1.7407	0.19	0.2088	0.3078	0.6936	1.3581	2.1159
20	0.1961	0.2103	0.3796	0.7927	1.5416	1.791	0.1906	0.2149	0.3937	0.8618	1.4747	2.1714
21	0.1992	0.23	0.4901	0.932	1.6439	1.8258	0.1937	0.2341	0.5261	1.0195	1.5723	2.2069
22	0.2015	0.2552	0.6113	1.0459	1.7195	1.8421	0.1952	0.2669	0.6736	1.1489	1.6392	2.2238
23	0.2088	0.3041	0.7204	1.1473	1.7851	1.8662	0.1989	0.324	0.8124	1.2637	1.6996	2.2463
24	0.2204	0.38	0.8319	1.2405	1.8313	1.8776	0.2109	0.4187	0.9472	1.3677	1.7456	2.253
25	0.2384	0.4718	0.9272	1.31	1.8679	1.8772	0.2255	0.5398	1.0592	1.4415	1.7783	2.2497
26	0.2716	0.5654	1.0169	1.3767	1.9056	1.8843	0.2556	0.6676	1.1662	1.5141	1.8072	2.2544
27	0.3254	0.6581	1.0999	1.4251	1.9176	1.8829	0.3117	0.7895	1.2653	1.5671	1.8231	2.2453
28	0.3907	0.7397	1.1636	1.4632	1.9352	1.8727	0.3895	0.8967	1.3344	1.6059	1.8343	2.232
29	0.4567	0.8238	1.224	1.5007	1.9531	1.8738	0.4788	0.9996	1.4042	1.6477	1.8512	2.2312
30	0.5237	0.9017	1.2723	1.5243	1.9511	1.8649	0.5677	1.096	1.4574	1.6709	1.8495	2.2145
31	0.5794	0.9643	1.3092	1.5438	1.9514	1.8489	0.6384	1.1734	1.4955	1.6882	1.8498	2.1941
32	0.6426	1.0244	1.3464	1.5627	1.9596	1.846	0.7153	1.2438	1.5372	1.7082	1.8547	2.1861
33	0.7095	1.0787	1.375	1.5737	1.9469	1.8306	0.7975	1.3099	1.5669	1.7215	1.8446	2.1666
34	0.7603	1.1144	1.3903	1.5728	1.9394	1.8119	0.8576	1.3498	1.5817	1.7179	1.8366	2.1421
35	0.8132	1.1545	1.414	1.5856	1.9419	1.8031	0.9198	1.3967	1.6044	1.7304	1.835	2.1316
36	0.8664	1.1888	1.421	1.5855	1.9276	1.7924	0.983	1.4335	1.6161	1.727	1.823	2.1118
37	0.9014	1.2062	1.4298	1.5788	1.9117	1.7713	1.0209	1.4534	1.6216	1.7221	1.8086	2.0859
38	0.9406	1.2324	1.4431	1.5835	1.9084	1.7608	1.063	1.4834	1.6342	1.7273	1.8056	2.0722
39	0.977	1.2489	1.4428	1.5806	1.8869	1.7415	1.1007	1.5005	1.6337	1.7175	1.7864	2.0478
40	0.9964	1.2582	1.4406	1.5709	1.8781	1.7223	1.126	1.5074	1.6276	1.7081	1.7763	2.0232
